# Supplementary material for: Nanopore sequencing data and structural variants identified in Prunus avium seedlings derived through mutagenesis
Source: Data Brief. 2022 Jun 22;43:108384. doi: 10.1016/j.dib.2022.108384 (PMC9253453; doi:10.1016/j.dib.2022.108384)
Supplement: Supplementary file 1 [file mmc1.xlsx]

## Sheet: Table 1. Raw data summary
	Raw Data
	# Reads	# Bases (Data)	Average Read Length
Cherry 1-15	55843	1,227,327,051 (1.23 Gb)	21978.2
Cherry 2-2	40421	918,137,204 (0.92 Gb)	22714.4
Cherry 3-1	143470	3,362,441,292 (3.36 Gb)	23436.5
Cherry 3-14	109846	2,563,398,969 (2.56 Gb)	23336.3
Total	349580	8.07 Gb	22866.3

## Sheet: Table 2. Read mapping summary
	Read Mapping Data
	# Reference Seqs	# Reference Bases	Total Read Count	# Reads Mapped	% Reads Mapped	Average Length of Mapped Reads	# Mapped Bases	% Mapped Bases	# Unmapped Reads	% Unmapped Reads	Average Length of Unmapped Reads	# Unmapped Bases	% Unmapped Bases
Cherry 1-15	9	373751615	55843	54922	98.35	22327.7	1226282225	99.91	921	1.65	1134.45	1044826	0.09
Cherry 2-2			40421	39888	98.68	23005.9	917661094	99.95	533	1.32	893.26	476110	0.05
Cherry 3-1			143470	142524	99.34	23581.7	3360953360	99.96	946	0.66	1572.87	1487932	0.04
Cherry 3-14			109846	108861	99.1	23537	2562257696	99.96	985	0.9	1158.65	1141273	0.04

## Sheet: Table 3. InDel summary
	Chromosome	Region	Type	Length	Zygosity	Evidence	Variant ratio	# Variant Reads	Sequence complexity	Gene ID	Gene Annotation
Cherry 1-15	PAV_r1.0chr5	16977406^16977407	Insertion	135	Homozygous	Tandem duplication	1	6	0.785149
	PAV_r1.0chr7	4543893^4543894	Insertion	87	Homozygous	Tandem duplication	1	2	0.427385
	PAV_r1.0chr7	6368305^6368306	Insertion	118	Homozygous	Tandem duplication	1	2	0.172358
Cherry 2-2	PAV_r1.0chr4	17053980^17053981	Insertion	91	Homozygous	Tandem duplication	1	2	0.436137	Pav_sc0000326.1_g170.1.mk	PREDICTED putative F-box protein At3g17480
	PAV_r1.0chr7	19712901^19712902	Insertion	63	Homozygous	Tandem duplication	1	2	0.573001	Pav_sc0000557.1_g210.1.mk	PREDICTED poly(ADP-ribose) glycohydrolase 1-like
Cherry 3-1	PAV_r1.0chr1	35284480^35284481	Insertion	55	Homozygous	Tandem duplication	1	2	0.190845

## Sheet: Table 4. SV summary
	Chromosome	Region	Type	Evidence	Length	Variant ratio	# Break- points	Left breakpoints	Right breakpoints	Mapping scores fraction	# Variant Reads	Sequence complexity	Gene ID	Gene Annotation
Cherry 1-15	PAV_r1.0chr1	1069112..38245179	Insertion	Tandem duplication	37176068	1	2	1069111	38245179	0.27,0.32	2	0.0851104	Pav_sc0000449.1_g160.1.mk; Pav_sc0000257.1_g250.1.mk	None assigned; PREDICTED protein FAM91A1
	PAV_r1.0chr2	11124496..12408370	Insertion	Tandem duplication	1283875	1	2	11124495	12408370	0.01,0.02	5	0.340872
	PAV_r1.0chr2	11124503..12408370	Insertion	Tandem duplication	1283868	1	2	11124502	12408370	0.01,0.02	2	0.347121
	PAV_r1.0chr2	11124634..12408370	Inversion	Cross mapped breakpoints	1283737	1	2		11124633; 12408370	0.02,0.03	5	0.14
	PAV_r1.0chr3	20603906..22159320	Deletion	Cross mapped breakpoints	1555415	1	2	22159320	20603905	0.05,0.17	2	0.323054	Pav_sc0001080.1_g310.1.mk	PREDICTED RING finger protein 10 isoform X1
	PAV_r1.0chr3	415334..20603909	Complex	Cross mapped breakpoints (invalid orientation)	20188576	1	2		415333; 20603909	0.03,0.1	2	0.442267
	PAV_r1.0chr4	14391180..24139652	Insertion	Tandem duplication	9748473	1	2	14391179	24139652	0.14,0.47	2	0.20674
	PAV_r1.0chr4	17053821..21929340	Insertion	Tandem duplication	4875520	1	2	17053820	21929340	0.02,0.05	3	0.31	Pav_sc0000326.1_g170.1.mk	PREDICTED: putative F-box protein At3g17480
	PAV_r1.0chr4	749804..15575609	Inversion	Cross mapped breakpoints	14825806	1	2		749803; 15575609	0.02,0.02	2	0.310182	Pav_sc0000824.1_g170.1.mk; Pav_sc0000218.1_g140.1.mk	PREDICTED 26S protease regulatory subunit 10B homolog A; PREDICTED AP-5 complex subunit zeta-1
Cherry 2-2	PAV_r1.0chr2	11124505..23262036	Insertion	Tandem duplication	12137532	1	2	11124504	23262036	0.01,0.01	3	0.657234	Pav_sc0001405.1_g740.1.mk	PREDICTED LOW QUALITY PROTEIN E3 ubiquitin-protein ligase XBAT33
	PAV_r1.0chr8	3624014…13680696	Complex	Multiple breakpoints	10056683	1.5	4	13680608; 13680600	3624013; 13680696	0.0,0.0,0.01,0.08	6	0.472738
Cherry 3-1	PAV_r1.0chr2	8437203..14284511	Deletion	Cross mapped breakpoints	5847309	1	2	14284511	8437202	0.02,0.17	2	0.382074	Pav_sc0001673.1_g150.1.mk	PREDICTED UDP-galactose/UDP-glucose transporter 2-like
	PAV_r1.0chr3	142091..11694992	Complex	Multiple breakpoints	11552902	1.5	4		142090; 142090; 11694986; 11694992	0.01,0.02,0.14,0.14	4	0.154843	Pav_sc0001124.1_g370.1.mk	hypothetical protein PRUPE_ppa006355mg
	PAV_r1.0chr3	11694991^11694992	Insertion	Paired breakpoint	2704	1	2	9705883	11614989	0.01,0.2	3	0.290449
	PAV_r1.0chr4	6187635..9039997	Complex	Cross mapped breakpoints (invalid orientation)	2852363	1	2	6187634; 9039997		0.14,0.19	2	0.312909	Pav_sc0000600.1_g170.1.mk	PREDICTED alpha/beta hydrolase domain-containing protein 17B
	PAV_r1.0chr4	21804710..21929340	Complex	Multiple breakpoints	124631	1.5	4		21804709; 21804709; 21929339; 21929340	0.03,0.07,0.07,0.11	7	0.143223
	PAV_r1.0chr5	11874508..12445540	Deletion	Cross mapped breakpoints	571033	1	2	12445540	11874507	0.15,0.18	2	0.281557	Pav_sc0000063.1_g120.1.mk; Pav_sc0000229.1_g410.1.mk	PREDICTED uncharacterized protein LOC103338047; PREDICTED rhodanese-like domain-containing protein 11, chloroplastic; cytochrome P450 71AP13
	PAV_r1.0chr7	7442466..14768544	Inversion	Cross mapped breakpoints	7326079	1	2	7442465; 14768544		0.16,0.22	2	0.305529	Pav_sc0000825.1_g230.1.br; Pav_sc0000414.1_g200.1.mk	hypothetical protein VITISV_007508; PREDICTED phosphoinositide phosphatase SAC6
Cherry 3-14	PAV_r1.0chr1	6273648..23662569	Insertion	Tandem duplication	17388922	1	2	6273647	23662569	0.15,0.2	2	0.37199	Pav_sc0000065.1_g500.1.mk; Pav_sc0000588.1_g830.1.mk	PREDICTED cysteine synthase-like; PREDICTED phosphoenolpyruvate carboxylase 4
	PAV_r1.0chr2	6379117..11124487	Insertion	Tandem duplication	4745371	1	2	6379116	11124487	0.02,0.05	2	0.287177
	PAV_r1.0chr4	21929335..24851307	Inversion	Cross mapped breakpoints	2921973	1	2		21929334; 24851307	0.04,0.14	4	0.43
	PAV_r1.0chr5	8040277..13000570	Complex	Cross mapped breakpoints (invalid orientation)	4960295	1	2		8040276; 13000571	0.01,0.21	2	0.295778	Pav_sc0001309.1_g1020.1.br	hypothetical protein PRUPE_ppa026535mg, partial
